# Supplementary material for: High levels of urinary naphthalene metabolites measured in a sample of California schoolchildren: a call to expand monitoring and identify exposure sources
Source: Front Public Health. 2026 Apr 10;14:1789602. doi: 10.3389/fpubh.2026.1789602 (PMC13106563; doi:10.3389/fpubh.2026.1789602)
Supplement: Supplementary file 3 [file Table_2.xlsx]

## Sheet: Table S2 Chem names
Supplemental Table 2. PAH, VOC, and nicotine metabolites (full name and abbreviation) with parent compound and Chemical Abstract Service (CAS) number.
Parent Compound		Urinary metabolite
Name	CAS number	Abbreviation	Harmonized Acronym (1)	Full Name (reported by UCSF)	Synonym used by NHANES
Polycyclic Aromatic Hydrocarbons (PAHs)
fluorene	86-73-7	1-FLU	NA	1-hydroxyfluorene	NA*
		2-FLU	NA	2-hydroxyfluorene	NA**
		3-FLU	NA	3-hydroxyfluorene	NA**
naphthalene	91-20-3	1&2-NAP	NA	1-naphthol and 2-naphthol	1-Hydroxynaphthalene and 2-Hydroxynaphthalene
phenanthrene	85-01-8	1-PHEN	NA	1-hydroxyphenanthrene	NA**
		2-PHEN	NA	2-hydroxyphenanthrene	NA**
		3&4-PHEN	NA	3-hydroxyphenanthrene and 4-hydroxyphenanthrene	NA**
pyrene	129-00-0	1-PYR	NA	1-hydroxypyrene	NA**
Volatile Organic Compounds (VOCs)
acrolein	107-02-8	3HPMA	3HPMA	3-hydroxypropylmercapturic acid	N-Acetyl-S-(3-hydroxypropyl)-L-cysteine
acrylonitrile	107-13-1	CNEMA	2CyEMA	2-cyanoethylmercapturic acid	N-Acetyl-S-(2-cyanoethyl)-L-cysteine
benzene	71-43-2	PMA	PhMA	phenylmercapturic acid	N-Acetyl-S-(phenyl)-L-cysteine
1,3-butadiene	106-99-0	MHBMA-1,2	1HMPeMA and 2HBeMA	1-hydroxy-3-buten-2-yl-mercapturic acid and 2-hydroxy-3-buten-1-yl-mercapturic acid	N-Acetyl-S-(1-hydroxymethyl-2-propenyl)-L-cysteine and N-Acetyl-S-(2-hydroxy-3-butenyl)-L-cysteine
crotonaldehyde	123-73-9	HPMMA	3HMPMA	3-hydroxy-1-methyl-propylmercapturic acid	N-Acetyl-S-(3-hydroxypropyl-1-methyl)-L-cysteine
propylene oxide	75-56-9	2HPMA	2HPMA	2-hydroxypropylmercapturic acid	N-Acetyl-S-(2-hydroxypropyl)-L-cysteine
Nicotine	22083-74-5	cotinine	NA	Free cotinine
* NHANES did not measure 1-FLU
** NHANES uses the full chemical names listed in previous column
1. Tevis DS, Flores SR, Kenwood BM, Bhandari D, Jacob P, 3rd, Liu J, et al. Harmonization of acronyms for volatile organic compound metabolites using a standardized naming system. Int J Hyg Environ Health. 2021;235. doi:10.1016/j.ijheh.2021.113749.
