# Supplementary material for: High levels of urinary naphthalene metabolites measured in a sample of California schoolchildren: a call to expand monitoring and identify exposure sources
Source: Front Public Health. 2026 Apr 10;14:1789602. doi: 10.3389/fpubh.2026.1789602 (PMC13106563; doi:10.3389/fpubh.2026.1789602)
Supplement: Supplementary file 6 [file Table_5.xlsx]

## Sheet: Supplemental Table 5
Supplemental Table 5. Distribution of polycyclic aromatic hydrocarbon (PAH), volatile organic compound (VOC), and nicotine urinary metabolite concentrations (adjusted for creatinine) among children in NHANES*
Parent Compound±	Urinary metabolite±	NHANES cycle (year)	Units	LOD (ng/mL)	N	Detection frequency	Geometric mean (95% CI)§	Median	IQR
Polycyclic Aromatic Hydrocarbons (PAHs)
fluorene	1-FLU	NHANES¥	NA	NA	NA	NA	NA	NA	NA
	2-FLU	NHANES (2015-2016)	ng/g	0.008	640	99.8%	178 (163, 194)	163	118 - 247
	3-FLU	NHANES (2015-2016)	ng/g	0.008	640	99.5%	86.1 (77.6, 95.5)	78.9	52.9 - 121
naphthalene	1&2-NAP	NHANES (2015-2016)**	µg/g	0.06; 0.09	635; 640	99.7%; 100%	7.43 (6.61, 8.35)	6.99	4.09 - 12.7
phenanthrene	1-PHEN	NHANES (2015-2016)	ng/g	0.009	640	99.8%	117 (108, 128)	111	76.3 - 169
	2-PHEN	NHANES (2011-2012)	ng/g	0.01	499	95.0%	54.2 (49.0, 60.0)	52.8	35.7 - 75.3
	3&4-PHEN	NHANES (2011-2012)**	ng/g	0.01; 0.01	499; 499	97.2%; 73.7%	97.7 (89.7, 106)	89.7	64.9 - 137
pyrene	1-PYR	NHANES (2015-2016)	ng/g	0.07	640	73.6%	182 (166, 200)	166	109 - 286
Volatile Organic Compounds (VOCs)
acrolein	3HPMA	NHANES (2017-2018)	µg/g	13	526	99.6%	291 (272, 310)	293	192 - 446
acrylonitrile	CNEMA	NHANES (2017-2018)	µg/g	0.5	526	81.7%	1.64 (1.50, 1.81)	1.51	1.07 - 2.40
benzene	PMA	NHANES (2015-2016)	µg/g	0.6	631	50.4%	NC	1.06	<LOD - 1.86
1,3-butadiene	MHBMA-1,2	NHANES (2015-2016)**	µg/g	0.700; 0.700	619; 631	0.3%; 1.3%	NC	NC	NC
crotonaldehyde	HPMMA	NHANES (2017-2018)	µg/g	1.7	526	100%	240 (226, 256)	228	176 - 308
propylene oxide	2HPMA	NHANES (2017-2018)	µg/g	5.3	526	93.7%	34.0 (30.8, 37.6)	31.5	21.2 - 46.3
Nicotine
nicotine	cotinine	NHANES†	NA	NA	NA	NA	NA	NA	NA
IQR: Interquartile range (25th–75th percentiles).
CI: Confidence interval
NA: Not available
NC: Not calculated
LOD: Limit of detection
*Children, ages 5-13 in most recent NHANES cycle with data for given analyte
± See Supplemental Table 2 for CAS numbers of parent compounds and full names of urinary metabolites
§ Geometric means not calculated for metabolites with detection frequencies < 65%
¥ NHANES did not measure 1-FLU
** NHANES reported metabolites separately. Detection limits and frequency are listed for each metabolite. GM, median and IQR are based on sum of the individual metabolites
† Comparable NHANES data not available. SAPEP measured free cotinine. NHANES measured total cotinine, which includes both free and bound forms
